# Supplementary material for: Automated image analysis to assess hygienic behaviour of honeybees
Source: PLoS One. 2022 Jan 27;17(1):e0263183. doi: 10.1371/journal.pone.0263183 (PMC8794212; doi:10.1371/journal.pone.0263183)
Supplement: S1 Table — (XLSX) [file pone.0263183.s002.xlsx]

## Sheet: Sheet1
Step 1	Step 2	Correlation %
Vahadane	10% Resizing (131x178)	0.891
Macenko	10% Resizing (131x178)	0.767
ACE	10% Resizing (131x178)	0.911
No Normalization	10% Resizing (131x178)	0.886
