# Supplementary material for: Automated image analysis to assess hygienic behaviour of honeybees
Source: PLoS One. 2022 Jan 27;17(1):e0263183. doi: 10.1371/journal.pone.0263183 (PMC8794212; doi:10.1371/journal.pone.0263183)
Supplement: S2 Table — (XLSX) [file pone.0263183.s003.xlsx]

## Sheet: Sheet1
Thresholding	minRadius	maxRadius	C constant	blocksize	Correlation %
OTSU (training set)	4	27			0.947
OTSU (test set)	4	27			0.879
Adaptive Mean (training set)	3	12	21	9	0.961
Adaptive Mean (test set)	3	12	21	9	0.951
Adaptive Gaussian (training set)	27	45	49	5	0.944
Adaptive Gaussian (test set)	27	45	49	5	-0.185
